# Supplementary material for: Comparative Profiling of Fat-Soluble Nutrients and Antioxidant Indices in Seeds of Six Maple (Acer) Types
Source: Foods. 2026 Apr 8;15(8):1279. doi: 10.3390/foods15081279 (PMC13114884; doi:10.3390/foods15081279)
Supplement: Supplementary file 1 [file foods-15-01279-s001.zip]

Archive with 1 entries (1 files):
- foods-4171841-supplementary.pdf
